# Supplementary material for: Gestational diabetes mellitus placentas exhibit epimutations at placental development genes
Source: Epigenetics. 2022 Aug 21;17(13):2157–77. doi: 10.1080/15592294.2022.2111751 (PMC9665155; doi:10.1080/15592294.2022.2111751)
Supplement: Supplemental Material [file KEPI_A_2111751_SM5198.zip]

Archive with 13 entries (12 files):
- Supplementary/
- Supplementary/Meyrueix_SuppFig1_Epi.docx
- Supplementary/Meyrueix_SuppFig2_Epi.docx
- Supplementary/Meyrueix_SuppFig3_Epi.docx
- Supplementary/Meyrueix_SuppFig4_Epi.docx
- Supplementary/Meyrueix_SuppFile_1.xlsx
- Supplementary/Meyrueix_SuppFile_2.xlsx
- Supplementary/Meyrueix_SuppFile_3.xlsx
- Supplementary/Meyrueix_SuppTable1_Epigenetics.docx
- Supplementary/Meyrueix_SuppTable2_Epigenetics.docx
- Supplementary/Meyrueix_SuppTable3_Epigenetics.docx
- Supplementary/Meyrueix_SuppTable4_Epigenetics.docx
- Supplementary/Supplemental Figure legends.docx
