# Supplementary material for: Gestational diabetes mellitus placentas exhibit epimutations at placental development genes
Source: Epigenetics. 2022 Aug 21;17(13):2157–77. doi: 10.1080/15592294.2022.2111751 (PMC9665155; doi:10.1080/15592294.2022.2111751)
Supplement: Supplemental Material [file KEPI_A_2111751_SM5198.zip › Supplementary/Meyrueix_SuppFile_1.xlsx]

## Sheet: AdditionalFile_1
PANTHER Pathway	# of associated genes
Wnt signaling pathway (P00057)	95
Cadherin signaling pathway (P00012)	63
Gonadotropin-releasing hormone receptor pathway (P06664)	58
Heterotrimeric G-protein signaling pathway-Gi alpha and Gs alpha mediated pathway (P00026)	53
Angiogenesis (P00005)	46
Inflammation mediated by chemokine and cytokine signaling pathway (P00031)	46
Integrin signalling pathway (P00034)	43
Huntington disease (P00029)	38
PDGF signaling pathway (P00047)	37
Metabotropic glutamate receptor group III pathway (P00039)	32
Alzheimer disease-presenilin pathway (P00004)	31
CCKR signaling map (P06959)	31
EGF receptor signaling pathway (P00018)	31
Heterotrimeric G-protein signaling pathway-Gq alpha and Go alpha mediated pathway (P00027)	30
FGF signaling pathway (P00021)	29
Nicotinic acetylcholine receptor signaling pathway (P00044)	24
Ionotropic glutamate receptor pathway (P00037)	24
Endothelin signaling pathway (P00019)	24
5HT2 type receptor mediated signaling pathway (P04374)	23
T cell activation (P00053)	21
VEGF signaling pathway (P00056)	20
Muscarinic acetylcholine receptor 1 and 3 signaling pathway (P00042)	20
Apoptosis signaling pathway (P00006)	19
Alzheimer disease-amyloid secretase pathway (P00003)	19
Ras Pathway (P04393)	18
PI3 kinase pathway (P00048)	17
Interleukin signaling pathway (P00036)	17
Oxytocin receptor mediated signaling pathway (P04391)	17
5HT1 type receptor mediated signaling pathway (P04373)	17
Thyrotropin-releasing hormone receptor signaling pathway (P04394)	16
Dopamine receptor mediated signaling pathway (P05912)	16
p53 pathway (P00059)	15
TGF-beta signaling pathway (P00052)	15
Muscarinic acetylcholine receptor 2 and 4 signaling pathway (P00043)	14
Metabotropic glutamate receptor group II pathway (P00040)	14
Toll receptor signaling pathway (P00054)	13
GABA-B receptor II signaling (P05731)	13
Insulin/IGF pathway-protein kinase B signaling cascade (P00033)	13
Nicotine pharmacodynamics pathway (P06587)	13
Cytoskeletal regulation by Rho GTPase (P00016)	13
B cell activation (P00010)	13
Axon guidance mediated by netrin (P00009)	12
Parkinson disease (P00049)	12
Metabotropic glutamate receptor group I pathway (P00041)	12
Beta2 adrenergic receptor signaling pathway (P04378)	12
5HT4 type receptor mediated signaling pathway (P04376)	12
Alpha adrenergic receptor signaling pathway (P00002)	11
p53 pathway feedback loops 2 (P04398)	11
Opioid proenkephalin pathway (P05915)	11
Histamine H1 receptor mediated signaling pathway (P04385)	11
Beta1 adrenergic receptor signaling pathway (P04377)	11
Adrenaline and noradrenaline biosynthesis (P00001)	10
Transcription regulation by bZIP transcription factor (P00055)	10
p38 MAPK pathway (P05918)	10
Opioid proopiomelanocortin pathway (P05917)	10
Axon guidance mediated by Slit/Robo (P00008)	9
Notch signaling pathway (P00045)	9
Endogenous cannabinoid signaling (P05730)	9
Hypoxia response via HIF activation (P00030)	9
Opioid prodynorphin pathway (P05916)	9
Enkephalin release (P05913)	9
Oxidative stress response (P00046)	8
Synaptic vesicle trafficking (P05734)	8
Insulin/IGF pathway-mitogen activated protein kinase kinase/MAP kinase cascade (P00032)	8
p53 pathway by glucose deprivation (P04397)	8
Cortocotropin releasing factor receptor signaling pathway (P04380)	8
Axon guidance mediated by semaphorins (P00007)	7
Hedgehog signaling pathway (P00025)	7
Beta3 adrenergic receptor signaling pathway (P04379)	7
5HT3 type receptor mediated signaling pathway (P04375)	7
Heterotrimeric G-protein signaling pathway-rod outer segment phototransduction (P00028)	6
FAS signaling pathway (P00020)	6
Angiotensin II-stimulated signaling through G proteins and beta-arrestin (P05911)	6
Histamine H2 receptor mediated signaling pathway (P04386)	5
Pyruvate metabolism (P02772)	5
Blood coagulation (P00011)	5
5-Hydroxytryptamine degredation (P04372)	5
Ubiquitin proteasome pathway (P00060)	4
TCA cycle (P00051)	4
De novo purine biosynthesis (P02738)	3
JAK/STAT signaling pathway (P00038)	3
General transcription regulation (P00023)	3
Salvage pyrimidine ribonucleotides (P02775)	3
Circadian clock system (P00015)	3
Cholesterol biosynthesis (P00014)	3
N-acetylglucosamine metabolism (P02756)	2
mRNA splicing (P00058)	2
Fructose galactose metabolism (P02744)	2
De novo pyrimidine ribonucleotides biosythesis (P02740)	2
Ascorbate degradation (P02729)	2
Interferon-gamma signaling pathway (P00035)	2
Thiamin metabolism (P02780)	2
2-arachidonoylglycerol biosynthesis (P05726)	2
Glycolysis (P00024)	2
Pyrimidine Metabolism (P02771)	2
Gamma-aminobutyric acid synthesis (P04384)	2
DNA replication (P00017)	2
Cell cycle (P00013)	2
Pentose phosphate pathway (P02762)	2
Toll pathway-drosophila (P06217)	1
SCW signaling pathway (P06216)	1
DPP signaling pathway (P06213)	1
DPP-SCW signaling pathway (P06212)	1
BMP/activin signaling pathway-drosophila (P06211)	1
Methylmalonyl pathway (P02755)	1
Methylcitrate cycle (P02754)	1
Mannose metabolism (P02752)	1
Lipoate_biosynthesis (P02750)	1
Heme biosynthesis (P02746)	1
Formyltetrahydroformate biosynthesis (P02743)	1
De novo pyrimidine deoxyribonucleotide biosynthesis (P02739)	1
Aminobutyrate degradation (P02726)	1
Adenine and hypoxanthine salvage pathway (P02723)	1
Vitamin B6 metabolism (P02787)	1
Acetate utilization (P02722)	1
Vitamin D metabolism and pathway (P04396)	1
Vasopressin synthesis (P04395)	1
P53 pathway feedback loops 1 (P04392)	1
General transcription by RNA polymerase I (P00022)	1
Pyridoxal phosphate salvage pathway (P02770)	1
Purine metabolism (P02769)	1
Proline biosynthesis (P02768)	1
5-Hydroxytryptamine biosynthesis (P04371)	1
