# Supplementary material for: Gestational diabetes mellitus placentas exhibit epimutations at placental development genes
Source: Epigenetics. 2022 Aug 21;17(13):2157–77. doi: 10.1080/15592294.2022.2111751 (PMC9665155; doi:10.1080/15592294.2022.2111751)
Supplement: Supplemental Material [file KEPI_A_2111751_SM5198.zip › Supplementary/Meyrueix_SuppFile_2.xlsx]

## Sheet: AdditionalFile_2
Gene Name	Chromosome Location	Total # of DMCs	# of DMCs ≤10%	Placenta Development Genes (MGI)	Link to Placenta Development (human)?		Previous evidence of link to GDM?	Demonstrated mechanistic evidence of role in placenta development?	Demonstrated mechanistic evidence of role in embryonic development?	pvalue	qvalue
					Previous evidence of changes in METHYLATION in human placenta	Previous evidence of changes in EXPRESSION in human placenta
HIST1H3E	chr6	22	20			✔				1.42342e-23	1.91661e-19
PTPRN2	chr7	135	19		✔					7.10198e-43	7.01267e-38
NEURL1	chr10	14	13							5.26321e-07	0.000148675
SMOC2	chr6	64	11			✔				2.80314e-06	0.000556545
DLGAP2	chr8	76	10							1.43328e-06	0.00033035
CMTM7	chr3	10	9							1.75546e-05	0.00225799
CRYL1	chr13	9	8							1.85052e-06	0.000404955
INGX -- pseudogene	chrX	16	8			✔	✔			5.92581e-08	2.48287e-05
EBF1	chr5	8	7			✔			✔	3.70608e-08	1.6864e-05
MYOM2	chr8	15	7							6.67034e-08	2.74182e-05
NTN1	chr17	11	7			✔	✔			0.000103582	0.00818641
B3GNT3	chr19	6	6							6.36456e-07	0.000172969
IRX1	chr5	10	6							3.96539e-05	0.00412373
KCNAB2	chr1	10	6							1.06191e-06	0.000259544
LINC00674 -- ncRNA	chr17	15	6							3.48353e-05	0.00375015
PDXK	chr21	7	6		✔					7.01376e-09	4.21149e-06
SHOC1	chr9	7	6							1.79539e-06	0.000395324
SPRY3 -- found in the pseudoautosomal region of X & Y	chrX	9	6							5.96618e-07	0.000164023
BTBD19	chr1	5	5							4.3317e-06	0.000780042
ESPN	chr1	21	5							4.58221e-07	0.000132989
HERC2P10 -- pseudogene	chr15	5	5							2.36622e-05	0.00282751
LINC00221 -- ncRNA	chr14	5	5							5.88064e-05	0.00548721
LINC00632 -- ncRNA	chrX	5	5							2.73857e-07	8.73238e-05
LINC02228 -- ncRNA	chr5	5	5							8.5114e-05	0.0071513
MAB21L1	chr13	13	5							6.14619e-06	0.00102189
NTM	chr11	11	5							1.97066e-05	0.00245796
PRDM16	chr1	17	5		✔		✔			0.000129335	0.00959645
RTL4	chrX	6	5							1.75157e-09	1.29285e-06
TACSTD2	chr1	7	5							6.9501e-05	0.00620186
ADORA2B	chr17	7	4		✔	✔	✔			5.29665e-09	3.34544e-06
ATP11A	chr13	8	4							3.49877e-06	0.000662257
BANP	chr16	5	4							5.28836e-07	0.000149296
CAMK2D	chr4	9	4							3.23495e-05	0.00355515
CNGB1	chr16	5	4							1.78253e-09	1.31135e-06
ERICH1	chr8	16	4							1.25464e-12	2.14832e-09
FOXB1	chr15	17	4				✔			8.89224e-14	1.98552e-10
GATA4	chr8	8	4		✔	✔	✔		✔	4.64791e-05	0.00462237
GPX7	chr1	4	4							2.34203e-06	0.000486062
GTF3A	chr13	4	4							7.61283e-05	0.00659459
IRS1	chr2	10	4							4.67744e-06	0.000825668
LOC101927914 -- uncharacterized ncRNA	chr7	13	4							3.33474e-06	0.000639315
LOC729296 -- uncharacterized ncRNA	chr20	11	4							3.23563e-13	6.46168e-10
SDK1	chr7	6	4							2.77234e-07	8.79902e-05
TNFRSF10D	chr8	7	4							1.49123e-05	0.00199193
CFAP74	chr1	10	3							7.54245e-09	4.47154e-06
GLB1L3	chr11	4	3		✔					4.57598e-27	9.74091e-23
PPARGC1A	chr4	5	3		✔		✔		✔	2.73482e-07	8.72922e-05
USP51	chrX	4	3							2.1163e-09	1.51671e-06
MAD1L1	chr7	9	2							1.13538e-05	0.00162613
NR2E1	chr6	3	2							9.05267e-06	0.00136902
TRPC5	chrX	3	2			✔	✔			2.35534e-06	0.000487914
WNT2	chr7	5	2	✔	✔	✔	✔	✔	✔	5.95071e-06	0.000996099
ARMCX6	chrX	1	1		✔	✔	✔			2.98919e-05	0.00335356
CCDC22	chrX	2	1							6.91289e-07	0.000184874
EDA2R	chrX	1	1							0.000112429	0.00867982
ESX1	chrX	3	1	✔		✔		✔		1.02751e-05	0.00150855
FGF18	chr5	11	1						✔	5.43919e-05	0.00518861
FMR1NB	chrX	2	1							0.000109865	0.00853032
MKRN3	chr15	10	1							5.95188e-08	2.49144e-05
MOSPD1	chrX	1	1			✔				0.000115048	0.00882227
PPEF1-AS1	chrX	1	1							2.9599e-05	0.00332795
PPP1R3F	chrX	1	1							5.27644e-06	0.000905053
