# Supplementary material for: Gestational diabetes mellitus placentas exhibit epimutations at placental development genes
Source: Epigenetics. 2022 Aug 21;17(13):2157–77. doi: 10.1080/15592294.2022.2111751 (PMC9665155; doi:10.1080/15592294.2022.2111751)
Supplement: Supplemental Material [file KEPI_A_2111751_SM5198.zip › Supplementary/Meyrueix_SuppFile_3.xlsx]

## Sheet: Additional_File3
Gene Name & Region	Adjusted β-coefficient (p-value) [95% CI}	BH corrected p-value
ADORA2B exon 1	14.3 (0.004744) [4.512—24.102]	0.0184*
EBF1 intron 5	4.04 (0.000975) [1.692—6.379]	0.0055*
EBF1 intron 8	10.8 (0.0307) [1.03—20.549]	0.0496*
ESX1 promoter-TSS	2.23 (0.17211) [-0.99—5.441]	0.2111
FGF18 intron 2	8.02 (0.004647) [2.542—13.495]	0.0184*
FGF18 intron 4	3.45 (0.017971) [0.609—6.296]	0.0385*
GATA4 intron 1	-1.03 (0.28573) [-2.932—0.876]	0.3297
GATA4 intron 2	2.16 (0.142664) [-0.743—5.06]	0.1834
GATA4 promoter-TSS	0.205 (0.858021) [-2.065—2.474]	0.858
HIST1H3E promoter-TSS	13.2 (0.00782) [3.567—22.766]	0.022*
HIST1H3E TTS	-0.973 (0.405395) [-3.288—1.343]	0.4243
IRS1 exon 1	7.73 (0.000002) [4.749—10.711]	0.0001*
IRS1 intron 1	0.766 (0.004938) [0.239—1.294]	0.0184*
MKRN3 5' UTR	-18.9 (0.000012) [-28.444— -9.833]	0.0003*
MKRN3 exon 1	-19.1 (0.000103) [-35.441— -10.021]	0.0015*
MKRN3 promoter-TSS	-22.7 (0.000637) [-26.971— -10.85]	0.0044*
NTN1 exon 7	12.9 (0.000689) [5.642—20.18]	0.0044*
PDXK 3' UTR	0.285 (0.536736) [-0.63—1.201]	0.5489
PDXK intron 2	12.2 (0.000383) [5.664—18.753]	0.0043*
PDXK promoter-TSS	12.4 (0.000649) [5.439—19.286]	0.0044*
PPARGC1A promoter-TSS	-11.4 (0.007173) [-19.658— -3.189]	0.0215*
PTPRN2 exon 21	-8.76 (0.005732) [-14.896— -2.623]	0.0184*
PTPRN2 intron 1	-1.66 (0.043028) [-3.275—-0.054]	0.0605
PTPRN2 intron 10	-2.19 (0.026374) [-4.117— -0.264]	0.0483*
PTPRN2 intron 11	-2.26 (0.024379) [-4.223—-0.3]	0.0477*
PTPRN2 intron 12	-1.66 (0.173532) [-4.054—0.744]	0.2111
PTPRN2 intron 13	-2.68 (0.034657) [-5.153—-0.198]	0.052
PTPRN2 intron 14	-1.27 (0.375301) [-4.09—1.56]	0.4119
PTPRN2 intron 16	-2.11 (0.026819) [-3.965— -0.248]	0.0483*
PTPRN2 intron 17	-3.5 (0.015758) [-6.33— -0.678]	0.0356*
PTPRN2 intron 18	-2.67 (0.086296) [-5.723—0.389]	0.1142
PTPRN2 intron 2	-2.15 (0.032813) [-4.12— -0.18]	0.0509
PTPRN2 intron 20	-1.09 (0.405159) [-3.692—1.507]	0.4243
PTPRN2 intron 4	-3.37 (0.015047) [-6.068— -0.672]	0.0356*
PTPRN2 intron 5	-2.1 (0.068469) [-4.36—0.163]	0.0934
PTPRN2 intron 8	-2.41 (0.030851) [-4.598— -0.228]	0.0496
PTPRN2 intron 9	-3.62 (0.01582) [-6.549— -0.7]	0.0356*
SMOC2 intron 1	7.35 (0.005655) [2.21—12.493]	0.0184*
SMOC2 intron 10	4.24 (0.001184) [1.734—6.751]	0.0059*
SMOC2 intron 2	7.41 (0.029843) [0.744—14.083]	0.0496*
SMOC2 intron 4	10.1 (0.008937) [2.596—17.554]	0.0237*
SMOC2 intron 7	6.54 (0.039032) [0.338—12.736]	0.0567
SMOC2 promoter-TSS	10.8 (0.022522) [1.567—20.085]	0.0461*
WNT2 exon 1	4.67 (0.325997) [-4.74—14.086]	0.3667
WNT2 promoter-TSS	6.21 (0.211424) [-3.601—16.015]	0.2504
